# Supplementary material for: Nurses’ Clinical Practice in Nursing Homes: Depressive Symptoms and Fall Risk Assessment
Source: Geriatrics (Basel). 2024 Dec 9;9(6):158. doi: 10.3390/geriatrics9060158 (PMC11727913; doi:10.3390/geriatrics9060158)
Supplement: Supplementary file 1 [file geriatrics-09-00158-s001.zip]

Archive with 2 entries (2 files):
- Supplementary file S1_Nurses’ Clinical Practice in Nursing Homes- Depressive Symptoms and Falls Risk Assessment_Survey.pdf
- Supplementary file S2_Nurses’ Clinical Practice in Nursing Homes- Depressive Symptoms and Falls Risk Assessment.pdf
